# Supplementary material for: Incidence and characterization of spontaneous pituitary neuroendocrine tumors in aged spontaneously hypertensive rats
Source: Sci Rep. 2025 Nov 7;15:39132. doi: 10.1038/s41598-025-26871-8 (PMC12595087; doi:10.1038/s41598-025-26871-8)
Supplement: Supplementary file 1 — Supplementary Material 1 [file 41598_2025_26871_MOESM1_ESM.xlsx]

## Sheet: Data Sheet
Aged SHRs w/ Intracranial Tumours:
Animal ID	Approx. DOB	Date of Death	Total Survival (days)	In Years:	DIC / Clinical Signs / Serendipitous Observation?	Tumour Location	Average Gross Tumour Diameter (mm)	Representative Animals for Routine Staining/IHC/Ki67 Index:	Ki67 Proliferation Index	Representative Animals for Ultrastructural Assessment
13533	2019-10-01	2021-06-06	636	1.74247	SO	Superior aspect of cerebellum	9.05	N	N/A	N
13536	2019-10-01	2021-05-07	584	1.6	SO	Sellar region	6.84	N	N/A	Y
13539	2019-12-31	2021-07-16	559	1.53151	CS - Premature Euth Prior to Endpoint	Superior aspect of cerebellum	10.5565	N	N/A	N
13525	2019-10-01	2021-07-12	650	1.78082	DIC	Sellar region w/ notable subcortical & cortical infiltration	4.929	N	N/A	N
13599	2019-10-01	2021-09-01	701	1.92055	DIC/CS	Sellar region	6.995	Y	55.3885	N
13557	2019-10-01	2021-08-08	678	1.85753	SO	Sellar region	3.8615	N	N/A	N
13516	2019-09-24	2021-08-14	690	1.89041	CS - Premature Euth Prior to Endpoint	Sellar region	11.0575	N	N/A	N
13578	2019-10-01	2021-08-29	698	1.91233	SO	Sellar region	2.8	N	N/A	N
13540	2019-12-31	2021-08-31	639	1.75068	SO	Sellar region	7.57	Y	2.00824	N
13545	2019-12-31	2021-09-02	641	1.75616	SO	Sellar region	5.355	N	N/A	N
13548	2019-12-31	2021-09-16	625	1.71233	CS	Sellar region	8.34	N	N/A	Y
13510	2019-09-24	2021-09-30	737	2.01918	SO	Sellar region	N/A- Measurements not collected	N	N/A	N
13512	2019-09-24	2021-09-30	737	2.01918	SO	Sellar region w/ notable subcortical & cortical infiltration	5.589	N	N/A	Y
13543	2019-12-31	2021-09-02	611	1.67397	SO	Sellar region	6.952	Y	2.92308	N
13550	2019-12-31	2021-09-02	611	1.67397	SO	Sellar region	7.4715	Y	14.9212	N
13551	2019-12-31	2021-09-04	613	1.67945	SO	Sellar region	N/A- Measurements not collected	Y	16.612	N
13535	2019-12-31	2021-09-17	626	1.71507	SO	Sellar region	9.5845	N	N/A	N
13521	2019-12-31	2021-09-13	622	1.70411	CS	Sellar region	N/A- Measurements not collected	Y	7.14903	N
Aged SHR Controls/Optimization of Routine Staining/ IHC/Ki67 Index (Non-Tumour Brain Tissue):									Presence or Absence of Ki67 Staining in Controls?
13580	2019-09-24	2021-05-08	606	1.66027	N/A	N/A	N/A	Y	Absent	N/A
13581	2019-09-24	2021-05-08	606	1.66027	N/A	N/A	N/A	Y	Absent	N/A
Rat Liver Tissue: Positive Control for Ki67 Index
14782	2024-12-12	2024-02-02	302	0.827397	N/A	N/A	N/A	Y	Present	N/A
